# Supplementary material for: Formation of Strong Boron Lewis Acid Sites on Silica
Source: Inorg Chem. 2024 Mar 7;63(11):4939–46. doi: 10.1021/acs.inorgchem.3c04121 (PMC10951953; doi:10.1021/acs.inorgchem.3c04121)
Supplement: Supplementary file 1 — ic3c04121_si_001.xyz [file ic3c04121_si_001.xyz]

70

C    0.00000000  0.00000000  0.00000000
C   -0.69486700 -0.09860800  1.35263700
H   -1.72311800 -0.49295300  1.25355000
H   -0.73116500  0.88593200  1.85613600
H   -0.12523000 -0.79344300  1.99808900
C   -0.78466100  0.77663000 -1.27013000
B    0.55207500  1.56506600 -0.49998300
H    0.31179600  2.48430300  0.23896600
B    1.69361000  0.27097400 -0.07516700
B    0.98043900 -1.28229600 -0.58656600
H    1.07880900 -2.25787000  0.11591900
B    2.23584600 -0.50544600 -1.59317900
B    1.41371500  0.32154700 -2.95023200
H    1.90294000  0.45550800 -4.04707900
B    0.79983100 -1.26002600 -2.36168600
B   -0.60362000 -0.94562100 -1.31956600
H   -1.56100400 -1.63721500 -1.13026200
B   -0.34618800  0.05068200 -2.77238200
B    0.37763400  1.59728100 -2.26595700
H    0.03817800  2.62637200 -2.79035600
B    1.96855600  1.26752100 -1.52935900
H    2.86005200  2.08261800 -1.57150000
H   -1.17486800  0.02112600 -3.64758500
H    0.84192600 -2.27853400 -3.00922400
H    3.34055000 -0.98767200 -1.67905800
H    2.27681900  0.35607800  0.97772000
B   -2.20685600  1.55312500 -1.10506100
C   -3.69567000  0.89512800 -1.05139100
C   -4.73318500  1.21174000 -2.34097500
C   -4.18991000  1.99316500 -3.53197500
H   -4.96489900  2.02474400 -4.32104000
H   -3.29423200  1.50190900 -3.95904000
H   -3.93477200  3.03116800 -3.24529900
B   -4.14448900 -0.40529600 -2.09499300
B   -5.46759000 -1.26572100 -1.27001200
B   -6.83545500 -0.12357100 -1.07904400
H   -7.98766300 -0.48572200 -1.11891100
B   -5.75009600 -0.44826000  0.30562000
B   -4.09895600 -0.62148600 -0.33178300
H   -3.22157000 -1.28494800  0.14918400
B   -4.58997000  0.91152500  0.42690400
B   -4.98207300  2.07018300 -0.86125600
H   -4.70407000  3.23594500 -0.84501900
B   -6.29421600  1.22753400 -0.02637700
H   -7.02823800  1.85006500  0.70433300
B   -6.34770900  1.43817500 -1.79795800
H   -7.02262700  2.22846200 -2.41067200
B   -5.83348600 -0.08849500 -2.56149900
H   -6.15985100 -0.34301900 -3.69454200
H   -4.02599800  1.31462300  1.41647100
H   -6.08807500 -1.05563600  1.29433200
H   -5.60318200 -2.45333600 -1.44227600
H   -3.32722800 -0.82123600 -2.86974700
O   -2.14395000  2.88717500 -1.04840000
Si  -1.92599300  4.55188000 -1.05953900
O   -3.15417700  5.05293200 -2.05269200
C   -3.23461900  6.34865000 -2.65026000
H   -4.00000800  6.30949300 -3.45106600
H   -3.54397400  7.11608300 -1.90722900
H   -2.26301000  6.65223000 -3.09537600
O   -0.51253700  5.06695200 -1.71684700
C    0.73577600  5.34958900 -1.08540700
H    1.18057800  6.24005800 -1.57522400
H    0.60971900  5.56069200 -0.00251000
H    1.43157400  4.49386200 -1.21172400
O   -1.96999700  5.06895000  0.50734100
C   -2.97596500  4.84011600  1.48990100
H   -2.67929500  5.37297000  2.41580700
H   -3.96608000  5.22546900  1.16275400
H   -3.08288200  3.75863000  1.72541200
